# Supplementary material for: Novel Signposts on the Road from Natural Sources to Pharmaceutical Applications: A Combinative Approach between LC-DAD-MS and Offline LC-NMR for the Biochemical Characterization of Two Hypericum Species (H. montbretii and H. origanifolium)
Source: Plants (Basel). 2023 Feb 1;12(3):648. doi: 10.3390/plants12030648 (PMC9921756; doi:10.3390/plants12030648)
Supplement: Supplementary file 1 [file plants-12-00648-s001.zip]

Archive with 1 entries (1 files):
- plants-2171646-supplementary.pdf
